# Supplementary material for: A Novel Neotropical Bacillus siamensis Strain Inhibits Soil-Borne Plant Pathogens and Promotes Soybean Growth
Source: Microorganisms. 2025 Jun 12;13(6):1366. doi: 10.3390/microorganisms13061366 (PMC12195227; doi:10.3390/microorganisms13061366)
Supplement: Supplementary file 1 [file microorganisms-13-01366-s001.zip]

Archive with 1 entries (1 files):
- microorganisms-3690550-supplementary.pdf
